# Supplementary material for: Bioinspired soft electroreceptors for artificial precontact somatosensation
Source: Sci Adv. 2022 May 27;8(21):eabo5201. doi: 10.1126/sciadv.abo5201 (PMC9140963; doi:10.1126/sciadv.abo5201)
Supplement: Supplementary file 2 — Movies S1 to S4 [file sciadv.abo5201_movies_s1_to_s4.zip]

Archive with 4 entries (4 files):
- abo5201_Movie_S3.mp4
- abo5201_Movie_S2.mp4
- abo5201_Movie_S4.mp4
- abo5201_Movie_S1.mp4
